# Supplementary material for: Features and Practicability of the Next-Generation Sensors and Monitors for Exposure Assessment to Airborne Pollutants: A Systematic Review
Source: Sensors (Basel). 2021 Jun 30;21(13):4513. doi: 10.3390/s21134513 (PMC8271362; doi:10.3390/s21134513)
Supplement: Supplementary file 1 [file sensors-21-04513-s001.zip]

Archive with 1 entries (1 files):
- sensors-1247283-supplementary.pdf
